# Supplementary material for: Towards Understanding the Microepidemiology of Lymphatic Filariasis at the Community Level in Ghana
Source: Trop Med Infect Dis. 2024 May 7;9(5):107. doi: 10.3390/tropicalmed9050107 (PMC11125695; doi:10.3390/tropicalmed9050107)
Supplement: Supplementary file 1 [file tropicalmed-09-00107-s001.zip]

Archive with 1 entries (1 files):
- tropicalmed-2961112-supplementary.pdf
